# Supplementary material for: Radiobiological Meta-Analysis of the Response of Prostate Cancer to Different Fractionations: Evaluation of the Linear–Quadratic Response at Large Doses and the Effect of Risk and ADT
Source: Cancers (Basel). 2023 Jul 18;15(14):3659. doi: 10.3390/cancers15143659 (PMC10377316; doi:10.3390/cancers15143659)
Supplement: Supplementary file 1 [file cancers-15-03659-s001.zip]

Archive with 1 entries (1 files):
- cancers-2437559-supplementary.pdf
